# Supplementary material for: Effects of Vine Tea Extract on Meat Quality, Gut Microbiota and Metabolome of Wenchang Broiler
Source: Animals (Basel). 2022 Jun 28;12(13):1661. doi: 10.3390/ani12131661 (PMC9265100; doi:10.3390/ani12131661)
Supplement: Supplementary file 1 [file animals-12-01661-s001.zip]

Archive with 1 entries (1 files):
- animals-1751172-supplementary.pdf
